# Supplementary material for: Differential DNA Extraction from Lateral Flow Immunochromatographic Tests via the EZ1® Advanced XL System
Source: Methods Protoc. 2025 Jan 2;8(1):2. doi: 10.3390/mps8010002 (PMC11755612; doi:10.3390/mps8010002)
Supplement: Supplementary file 1 [file mps-08-00002-s001.zip]

Archive with 1 entries (1 files):
- mps-3346232-supplementary.pdf
